# Supplementary material for: Comparison of the Abbott Alinity m and Qiagen Artus assays for the quantification of BK virus in clinical samples
Source: IJID Reg. 2024 Dec 16;14:100504. doi: 10.1016/j.ijregi.2024.100504 (PMC11745809; doi:10.1016/j.ijregi.2024.100504)
Supplement: Supplementary file 1 [file mmc1.xlsx]

## Sheet: Feuil1
sample	Qualitative	Quantitative	CT	detection	expected vial load
T+ low 1/10000	negative	0		N	0.1175
T+ low 1/10000	negative	0		N	0.1175
T+ low 1/10000	negative	0		N	0.1175
T+ low 1/1000	negative	0		N	1.175
T+ low 1/1000	negative	0		N	1.175
T+ low 1/1000	negative	0		N	1.175
T+ low 1/100	positive	< 50 UI/ml	37.92	O	11.75
T+ low 1/100	negative	0		N	11.75
T+ low 1/100	positive	< 50 UI/ml	37.86	O	11.75
dilution 1/50000	detectible	<50	37.1	O	28.2508
dilution 1/50000	detectible	<50	37.58	O	28.2508
dilution 1/30000	detectible	<50	36.9	O	47.0846
dilution 1/30000	positive	57	36.42	O	47.0846
dilution 1/30000	positive	55		O	47.0846
dilution 1/30000	detectible	<50		O	47.0846
T+ low 1/10	positive	171	32.85	O	117.5
T+ low 1/10	positive	154	34.99	O	117.5
T+ low 1/10	positive	117	35.38	O	117.5
dilution 1/10000	positive	195	34.65	O	141.254
dilution 1/10000	positive	145	35.08	O	141.254
dilution 1/1000	positive	2113	31.22	O	1412.54
dilution 1/1000	positive	2158	31.19	O	1412.54
dilution 1/100	positive	24728	27.68	O	14125.4
dilution 1/100	positive	25961	27.61	O	14125.4
T+high 1/10 Passage 1 J1	positive	217625	24.55	O	141254
T+high 1/10Passage 2 J1	positive	197453	24.69	O	141254
T+high 1/10Passage 3 J1	positive	239859	24.41	O	141254
T+high 1/10 Passage 4 J2	positive	219143	24.54	O	141254
T+high 1/10 Passage 5 J3	positive	190711	24.74	O	141254
T+high dilution 1/10	positive	255338	24.32	O	141254
dilution 1/10	positive	246619	24.37	O	141254

## Sheet: Fit detection
	Fit: détection								v5.65
	Feuil1 A1:F32
	Filter: No filter
	Last updated 12 janvier 2024 at 14:37 by ROQUE AFONSO Anne-Marie
		N	31
		Variable	Mean	SD	Minimum	Median	Maximum
		log10 expected viral load	2.30271	1.99265	-0.929962	2.07004	5.15
	Fit Probit
		Parameter	Estimate	95% CI		SE
		Constant	-12.2528	-782.756	758.25	393.121
		log10 cexpected viral load	11.8534	-708.208	731.915	367.385
	Predict X given Probability
		Probability	Predicted viral load
		0.95	14.8753
	Effect of Model
		Source	-log Likelihood	DF	G² statistic	p
		Difference	14.6494	1	29.2988	6.20343e-08
		Fitted model	1.90954	29
		Null model	16.5589	30
		H0: g(x) = β0 The model is no better than a null model Y=π. H1: g(x) = β0 + βx The model is better than the null model.
		1 Reject the null hypothesis in favour of the alternative hypothesis at the 5% significance level.
